# Supplementary material for: Cu-ZnO Embedded in a Polydopamine Shell for the Generation of Antibacterial Surgical Face Masks
Source: Molecules. 2024 Sep 23;29(18):4512. doi: 10.3390/molecules29184512 (PMC11434467; doi:10.3390/molecules29184512)
Supplement: Supplementary file 1 [file molecules-29-04512-s001.zip]

Archive with 1 entries (1 files):
- molecules-3165198-supplementary.pdf
